# Supplementary material for: Diagnostic Efficacy of Serum Asialo α1-Acid Glycoprotein Levels for Advanced Liver Fibrosis and Cirrhosis in Patients with Chronic Hepatitis B Compared to That in Healthy Subjects: A Prospective Study
Source: J Clin Med. 2023 Jan 16;12(2):712. doi: 10.3390/jcm12020712 (PMC9863335; doi:10.3390/jcm12020712)
Supplement: Supplementary file 1 [file jcm-12-00712-s001.zip]

Archive with 1 entries (1 files):
- jcm-2100422-supplementary.pdf
